# Supplementary material for: The Scalp as a Donor Site in Pediatric Burns: Systematic Review of the Literature and Proposal of a Management Algorithm
Source: Eur Burn J. 2026 May 8;7(2):24. doi: 10.3390/ebj7020024 (PMC13214878; doi:10.3390/ebj7020024)
Supplement: Supplementary file 1 [file ebj-07-00024-s001.zip]

Archive with 1 entries (1 files):
- ebj-4194027-supplementary.pdf
